# Supplementary material for: Abbreviated Versus Multiparametric Prostate MRI in Active Surveillance for Prostate-Cancer Patients: Comparison of Accuracy and Clinical Utility as a Decisional Tool
Source: Diagnostics (Basel). 2023 Feb 4;13(4):578. doi: 10.3390/diagnostics13040578 (PMC9955028; doi:10.3390/diagnostics13040578)
Supplement: Supplementary file 1 [file diagnostics-13-00578-s001.zip]

Archive with 3 entries (3 files):
- Supplementary Figure S1 - PI-RADS 3.pdf
- Supplementary Table S1 - MRI Acquisition Parameters.pdf
- Supplementary Table S2 - NCCN Risk Stratification version 2-2019.pdf
